# Supplementary material for: Improving Lurasidone Hydrochloride’s Solubility and Stability by Higher-Order Complex Formation with Hydroxypropyl-β-cyclodextrin
Source: Pharmaceutics. 2023 Jan 10;15(1):232. doi: 10.3390/pharmaceutics15010232 (PMC9861442; doi:10.3390/pharmaceutics15010232)
Supplement: Supplementary file 1 [file pharmaceutics-15-00232-s001.zip]

Archive with 1 entries (1 files):
- pharmaceutics-2057955-Supplementary Materials.pdf
